# Supplementary material for: Surgical Treatment Strategy of Functional Tricuspid Regurgitation
Source: Rev Cardiovasc Med. 2024 May 21;25(5):182. doi: 10.31083/j.rcm2505182 (PMC11267193; doi:10.31083/j.rcm2505182)
Supplement: Supplementary file 1 [file 2153-8174-25-5-182-s1.zip › 2153-8174-25-5-182-s1/Supplementary Table 1.xlsx]

## Sheet: Sheet1
Supplementary Table 1 The summary of the previous related work
Surgery	Title	Author	Journal	publication date
De Vega Annuloplasty
	Long-term outcomes of rigid ring versus De Vega annuloplasty for functional tricuspid regurgitation: A propensity score-matching analysis	Suk Ho Sohn	J Thorac Cardiovasc Surg	2019 May
	Long-term Results of DeVega Tricuspid Annuloplasty	M. Chidambaram,	Ann Thorac Surg	1987 Feb
	Tricuspid valve repair: is ring annuloplasty superior?	Thomas Guenther	European Journal of Cardio-Thoracic Surgery	2011 Oct
Ring Annuloplasty
	Assessment of functional tricuspid regurgitation using 320-detector-row multislice computed tomography: Risk factor analysis for recurrent regurgitation after tricuspid annuloplasty	Masashi Kabasawa	The Journal of Thoracic and Cardiovascular Surgery	2014 Jan
	Tricuspid Annuloplasty Rings: A Quantitative Comparison of Size, Nonplanar Shape, and Stiffness	Mrudang Mathur	Ann Thorac Surg	2022 Feb
Defoliation Technology
	Surgical Treatment of Tricuspid Insufficiency	Jerome Harold Kay	Ann Surg	1965 Jul
	Hemodynamic Outcomes after Undersizing ring annuloplasty and Focal Suture Annuloplasty for Surgical Repair of Functional Tricuspid Regurgitation	Alan Amedi	J Thorac Cardiovasc Surg	2022 Jul
	Suture bicuspidization of the tricuspid valve versus ring annuloplasty for repair of functional tricuspid regurgitation: midterm results of 237 consecutive patients	Ravi K Ghanta	J Thorac Cardiovasc Surg	2007 Jan
Subvalvular Surgical Techniques
	Efficacy of singular and composite annular repositioning and subvalvular surgical techniques to treat functional tricuspid regurgitation due to leaflet tethering: Early results of a feasibility study	Masashi Takeshita	European Journal of Cardio-Thoracic Surgery	2022 Jan
Valve Replacement
	Mechanical Versus Bioprosthetic Valve Replacement in the Tricuspid Valve Position: A Systematic Review and Meta-analysis	Sherif Negm	Heart, Lung and Circulation	2020 Mar
	Outcome of patients undergoing isolated tricuspid repair or replacement surgery	Marco Russo	Eur J Cardiothorac Surg	2022 Mar
	Fifteen-Year Outcomes After Bioprosthetic and Mechanical Tricuspid Valve Replacement	Yoonjin Kang	Ann Thorac Surg	2020 Feb
	Early and long-term outcomes of bioprosthetic versus mechanical tricuspid valve replacement: A nationwide population-based study	Suk Ho Sohn	J Thorac Cardiovasc Surg	2023 Jan
